# Supplementary material for: Plant carbonic anhydrase-like enzymes in neuroactive alkaloid biosynthesis
Source: Nature. 2023 Nov 8;624(7990):182–91. doi: 10.1038/s41586-023-06716-y (PMC10700139; doi:10.1038/s41586-023-06716-y)
Supplement: Supplementary file 5 — Source Data Fig. 3 [file 41586_2023_6716_MOESM5_ESM.xlsx]

## Sheet: Fig 3d
	GFP +3, +8			PtCAL-1a/PtCAL-2a +3, +8
time (hrs)	replicate 1	replicate 2	replicate 3	replicate 1	replicate 2	replicate 3
0.166667	0	0	0	141486	142270	150522
0.333333	0	0	0	244871	236577	248464
0.5	0	0	0	327060	310227	340282
1	0	0	0	596537	575309	556853
2	0	0	0	1010420	1021030	1066187
4	0	0	0	1815654	1733375	1659159
6	0	0	0	2242150	1855985	2344336
8	0	0	0	2758467	2486855	2501676
values represent the ion abundance of 9 (m/z 164.1434)

## Sheet: Fig 3e
	GFP +3, +8	PtCAL-1/PtCAL-2 (co-expressed), +3, +8
replicate 1	1.00261	0.857515
replicate 2	1.05681	0.840342
replicate 3	1.04202	0.778429
values represent the ratio of (S)-4 to (R)-4 (detected as N-acetyl derivatives, m/z 184.1332)

## Sheet: Fig 3g
	pathway to 9	pathway to 9 +PtCAL-3
replicate 1	4490000	17200000
replicate 2	4810000	19100000
replicate 3	6760000	15900000
values represent the ion abundance of 9 (m/z 164.1434)

## Sheet: Fig 3i
	GFP +1, +2			PtCAL-3 +1, +2
time (hrs)	replicate 1	replicate 2	replicate 3	replicate 1	replicate 2	replicate 3
0.166667	717886	984618	874326	2.3408e+06	2.4995e+06	2.56181e+06
0.333333	1215948	1217841	703537	2.52131e+06	3.22906e+06	3.8228e+06
0.5	1392448	825446	1094438	4.02451e+06	4.3017e+06	4.29118e+06
1	1119809	992674	1252738	6.0581e+06	6.88997e+06	6.80136e+06
2	1020299	1829444	1338498	8.47118e+06	1.02184e+07	1.04288e+07
4	2075872	2103379	1786064	1.14128e+07	1.4009e+07	1.42956e+07
6	2804353	1459765	2331392	1.54136e+07	1.70368e+07	1.80958e+07
8	3060823	1574035	2702688	1.60254e+07	1.71982e+07	1.71933e+07
values represent the ion abundance of 3 (m/z 186.1125)

## Sheet: Fig 3k
time (min)	GFP +1, +2	PtCAL-3 +1, +2
10	1.08178	3.09956
20	1.16357	6.67171
30	1.02231	9.66161
60	1.04267	16.7896
120	1.04073	25.5441
240	0.989855	33.4929
values represent the ratio of (S)-4 to (R)-4 (detected as N-acetyl derivatives, m/z 184.1332)
