# Supplementary material for: Plant carbonic anhydrase-like enzymes in neuroactive alkaloid biosynthesis
Source: Nature. 2023 Nov 8;624(7990):182–91. doi: 10.1038/s41586-023-06716-y (PMC10700139; doi:10.1038/s41586-023-06716-y)
Supplement: Supplementary file 6 — Source Data Extended Data Fig. 1 [file 41586_2023_6716_MOESM6_ESM.xlsx]

## Sheet: ED 1d
left panel										right panel
	(R)-4			(S)-4
	replicate 1	replicate 2	replicate 3	replicate 1	replicate 2	replicate 3					(2S, 4R)-5			(2S, 4S)-5
LDC-CAO-PIKS	3970000	5150000	3490000	4000000	5150000	3350000				LDC-CAO-PIKS	3490	0	0	0	21300	11500
LDC-CAO-PIKS +SDR-1	5740000	3490000	3880000	4530000	2640000	2830000				LDC-CAO-PIKS +SDR-1	8560000	5380000	2930000	31500000	28100000	23600000
LDC-CAO-PIKS +SDR-2	2860000	2710000	2270000	2840000	2460000	2030000				LDC-CAO-PIKS +SDR-2	23700000	34300000	26600000	20600000	31100000	25500000
values represent the ion abundances of (S)-4 or (R)-4 (detected as N-acetyl derivatives, m/z 184.1332)										values represent the ion abundances of (2S, 4R)-5 or (2S, 4S)-5 (m/z 144.1383)
