# Supplementary material for: Plant carbonic anhydrase-like enzymes in neuroactive alkaloid biosynthesis
Source: Nature. 2023 Nov 8;624(7990):182–91. doi: 10.1038/s41586-023-06716-y (PMC10700139; doi:10.1038/s41586-023-06716-y)
Supplement: Supplementary file 7 — Source Data Extended Data Fig. 2 [file 41586_2023_6716_MOESM7_ESM.xlsx]

## Sheet: ED 2f
time (min)	7 ion abundance (m/z 184.1332)	8 ion abundance (m/z 124.1121)
5	13006.4	464967
10	36753	914219
20	75337.2	1.72711e+06
40	150112	3.17305e+06
60	269152	4.36015e+06
120	579862	4.7545e+06
180	780622	4.87092e+06
300	724160	4.74534e+06
values represent the ion abundances of 7 (m/z 184.1332) or 8 (m/z 124.1121) over time

## Sheet: ED 2g
pH	7 ion abundance (m/z 184.1332)						pH	8 ion abundance (m/z 124.1121)
	replicate 1	replicate 2						replicate 1	replicate 2
7.8	57551.8	56887.3					7.8	1112644	955857
7.5	102270	119299					7.5	1174929	1360256
7	103423	122919					7	1139008	1338303
6.5	76231.5	85590.6					6.5	792691	828870
6	39000.6	67785.9					6	421909	578464
5.5	31514.7	23883.4					5.5	293011	237397
5	0	0					5	26143.9	41554.2
values represent the ion abundances of 7 (m/z 184.1332) at varying pH							values represent the ion abundances of 8 (m/z 124.1121) at varying pH
