# Supplementary material for: Plant carbonic anhydrase-like enzymes in neuroactive alkaloid biosynthesis
Source: Nature. 2023 Nov 8;624(7990):182–91. doi: 10.1038/s41586-023-06716-y (PMC10700139; doi:10.1038/s41586-023-06716-y)
Supplement: Supplementary file 8 — Source Data Extended Data Fig. 3 [file 41586_2023_6716_MOESM8_ESM.xlsx]

## Sheet: ED 3b
	pathway to 8	pathway to 8 +CAL-1a, CAL-2a	pathway to 8 +CAL-1b, CAL-2b	pathway to 8 +CAL-1a, CAL-2b	pathway to 8 +CAL-1b, CAL-2a
replicate 1	24200	3250000	4120000	39700000	4090000
replicate 2	17100	40100000	24300000	47900000	33700000
replicate 3	18600	32200000	38600000	41500000	46900000
values represent the ion abundance of 9 (m/z 164.1434)

## Sheet: ED 3l
left panel	9 (m/z 164.1434)				center panel	3 (m/z 186.1125)				right panel	8 (m/z 124.1121)
	pathway to 8	pathway to 8 +CAL-1a/CAL-2a				pathway to 8	pathway to 8 +CAL-1a/CAL-2a				pathway to 8	pathway to 8 +CAL-1a/CAL-2a
replicate 1	0	8024968			replicate 1	9410896	7771220			replicate 1	9638249	1222800
replicate 2	0	9400279			replicate 2	8730072	3581166			replicate 2	12521473	1037676
replicate 3	0	8191081			replicate 3	10333652	3280376			replicate 3	7967225	1210696
values represent the ion abundance of 9 (m/z 164.1434)					values represent the ion abundance of 3 (m/z 186.1125)					values represent the ion abundance of 8 (m/z 124.1121)

## Sheet: ED 3n
	NAc-(R)-4						NAc-(S)-4
	pathway to 8	pathway to 8 +CAL-1a/CAL-2a					pathway to 8	pathway to 8 +CAL-1a/CAL-2a
replicate 1	1360000	1400000				replicate 1	1410000	1180000
replicate 2	1300000	1330000				replicate 2	1300000	902000
replicate 3	1260000	995000				replicate 3	1220000	745000
values represent the ion abundance of NAc-(R)-4 (m/z 184.1332)						values represent the ion abundance of NAc-(S)-4 (m/z 184.1332)
