# Supplementary material for: Plant carbonic anhydrase-like enzymes in neuroactive alkaloid biosynthesis
Source: Nature. 2023 Nov 8;624(7990):182–91. doi: 10.1038/s41586-023-06716-y (PMC10700139; doi:10.1038/s41586-023-06716-y)
Supplement: Supplementary file 9 — Source Data Extended Data Fig. 4 [file 41586_2023_6716_MOESM9_ESM.xlsx]

## Sheet: ED 4d
	GFP, +3, +8			GFP, +3, +8; +PtCAL-3			PtCAL-1a/PtCAL-2a +3, +8			PtCAL-1a/PtCAL-2a +3, +8; +PtCAL-3
time (hrs)	replicate 1	replicate 2	replicate 3	replicate 1	replicate 2	replicate 3	replicate 1	replicate 2	replicate 3	replicate 1	replicate 2	replicate 3
0.167	0	0	0	0	0	0	5042	4513	5355	8935	8139	7454
0.5	0	0	0	0	0	0	0	6238	4961	15312	11348	14678
1	0	0	0	0	0	0	4771	8940	17643	34059	50303	24185
2	0	0	0	0	0	0	11915	51105	46897	132103	73247	110763
4	0	0	0	0	0	0	77091	239012	231755	477805	480278	470081
8	0	0	0	0	0	0	777915	631565	1080330	1471863	934058	1569447
20	0	0	0	0	0	0	2280194	1799167	2350932	1341909	1707799	2996664
24	0	0	0	0	0	0	2573277	1958546	2242168	2382612	1957618	2845113
values represent the ion abundance of 9 (m/z 164.1434) over time

## Sheet: ED 4g
	GFP +3			PtCAL-1a/PtCAL-2a +3
time (hrs)	replicate 1	replicate 2	replicate 3	replicate 1	replicate 2	replicate 3
0.25	43.1035	48.8982	60.4489	66.6374	57.9149	54.0594
0.5	50.5262	67.5812	54.1147	59.9271	67.8727	55.7877
1	56.742	49.4225	48.9637	70.6508	59.4497	51.4084
2	51.4101	43.0157	54.2008	57.1082	53.747	49.4186
values represent the ratio of 4 ion abundance (m/z 142.1226) to that of 3 (m/z 186.1125)

## Sheet: ED 4h
	GFP +3	PtCAL-1a/PtCAL-2a +3
replicate 1	36.7965	31.4694
replicate 2	33.3367	27.1428
replicate 3	14.7115	38.6295
values represent the ratio of 4 ion abundance (m/z 142.1226) to that of 3 (m/z 186.1125)

## Sheet: ED 4i
	PtCAL-1a/PtCAL-2a +3, +8			PtCAL-1a/PtCAL-2a +3, +8, +PDCA			PtCAL-1a/PtCAL-2a +3, +8, +PDCA, +Zn
time (hrs)	replicate 1	replicate 2	replicate 3	replicate 1	replicate 2	replicate 3	replicate 1	replicate 2	replicate 3
0.5	123276	137673	112913	126896	128709	118410	127782	135642	127803
2	446630	485400	412047	460080	448051	514634	473171	458012	448492
6	1143938	1142219	1013243	1133647	1079904	1109219	1066834	1174532	1104641
24	1814580	1825623	1787378	1692906	1937168	1863327	1783309	1828274	1979732
values represent the ion abundance of 9 (m/z 164.1434) over time
