# Supplementary material for: Plant carbonic anhydrase-like enzymes in neuroactive alkaloid biosynthesis
Source: Nature. 2023 Nov 8;624(7990):182–91. doi: 10.1038/s41586-023-06716-y (PMC10700139; doi:10.1038/s41586-023-06716-y)
Supplement: Supplementary file 10 — Source Data Extended Data Fig. 5 [file 41586_2023_6716_MOESM10_ESM.xlsx]

## Sheet: ED 5c
	PtLDC-PtCAO-PtPIKS	PtLDC-PtCAO-PtPIKS +PtCAL-3
replicate 1	1.01	7.36
replicate 2	1.03	9.77
replicate 3	0.996	8.36
values represent the ratio of ion abundances for (S)-4 vs (R)-4 (detected as N-acetyl derivatives, m/z 184.1332)

## Sheet: ED 5d
	PtLDC-PtCAO-PtPIKS	PtLDC-PtCAO-PtPIKS +PtCAL-3
replicate 1	14000000	23700000
replicate 2	22700000	28200000
replicate 3	32000000	21000000
values represent the sum total of ion abundances for (S)-4 and (R)-4 (detected as N-acetyl derivatives, m/z 184.1332)

## Sheet: ED 5f
	pathway to 9	pathway to 9 +PtCAL-3
replicate 1	10.8	45.5
replicate 2	9.73	59.1
replicate 3	10.6	44.7
values represent the ratio of ion abundance (m/z 164.1434) between 9 diastereomers (A:B)

## Sheet: ED 5k
time (min)	ratio of (S)-4 to (R)-4
7.8	21.4337
7.25	24.6109
7.04	25.3374
6.54	31.1134
6.01	36.7525
5.75	36.7136
5.1	41.1819
values represent the ratio of ion abundances for (S)-4 vs (R)-4 (detected as N-acetyl derivatives, m/z 184.1332)

## Sheet: ED 5m
	GFP +3			PtCAL-1a/PtCAL-2a +3
time (hrs)	replicate 1	replicate 2	replicate 3	replicate 1	replicate 2	replicate 3
0.166667	8.36345	5.04713	6.27865	7.84682	5.15717	5.27201
0.333333	9.26583	6.07893	4.79445	4.96207	5.989	5.18285
0.5	5.90319	8.18847	6.262	8.59504	5.91571	6.93428
1	6.52031	5.51521	7.97096	7.53227	4.87553	5.41296
2.4	6.00645	6.27113	10.1102	7.67908	9.04298	7.8937
4	8.48541	7.44389	6.16373	8.56336	7.23079	6.326
values represent the ratio of ion abundances for 2 (m/z 169.0107) vs acetoacetic acid (m/z 125.0209)

## Sheet: ED 5n
	Boiled PtCAL-3 +3, +8			Boiled PtCAL-3 +3, +8, +Zn			PtCAL-3 +3, +8			PtCAL-3 +3, +8, +PDCA			PtCAL-3 +3, +8, +PDCA, +Zn
time (hrs)	replicate 1	replicate 2	replicate 3	replicate 1	replicate 2	replicate 3	replicate 1	replicate 2	replicate 3	replicate 1	replicate 2	replicate 3	replicate 1	replicate 2	replicate 3
0.25	30526.8	41741.4	35871.7	28649.7	40669.1	33538.9	44373.5	41791.1	42929.7	50919	55801.3	59938.1	63672.5	59970.9	57646.7
1	42499.7	49036.2	35764.5	44726.9	44002.4	43862.3	80172.7	104626	70303.5	95647.4	74783.4	117411	103883	87638.1	131519
2	33284.7	46604.2	28703.4	43278.9	33601.6	47007.6	148479	114618	119767	130627	149540	206334	197749	158279	232691
4	51835.4	56924.9	56341.1	67333.8	52999.2	53413.1	243828	217306	196011	369343	260862	348285	229958	276818	445423
values represent the ion abundance of 3 (m/z 186.1125)
