# Supplementary material for: Plant carbonic anhydrase-like enzymes in neuroactive alkaloid biosynthesis
Source: Nature. 2023 Nov 8;624(7990):182–91. doi: 10.1038/s41586-023-06716-y (PMC10700139; doi:10.1038/s41586-023-06716-y)
Supplement: Supplementary file 11 — Source Data Extended Data Fig. 8 [file 41586_2023_6716_MOESM11_ESM.xlsx]

## Sheet: ED 8e
left panel						right panel
	GFP +10	Pt2OGD-4 +10	Pt2OGD-5 +10				GFP +10	Pt2OGD-4 +10	Pt2OGD-5 +10
replicate 1	42600000	1750000	19200000			replicate 1	37700000	4650000	16400000
replicate 2	37900000	2380000	21800000			replicate 2	34200000	7090000	8000000
replicate 3	29400000	8730000	8480000			replicate 3	31000000	6420000	11800000
values represent ion abundance of 10 (m/z 289.2274)						values represent ion abundance of 10 (m/z 289.2274)
