# Supplementary material for: Plant carbonic anhydrase-like enzymes in neuroactive alkaloid biosynthesis
Source: Nature. 2023 Nov 8;624(7990):182–91. doi: 10.1038/s41586-023-06716-y (PMC10700139; doi:10.1038/s41586-023-06716-y)
Supplement: Supplementary file 12 — Source Data Extended Data Fig. 10 [file 41586_2023_6716_MOESM12_ESM.xlsx]

## Sheet: ED 10a
sample	replicate	10 (m/z 289.2274)	11 (m/z 303.2067)	13 (m/z 301.1911)	14 (m/z 259.1805)	15 (m/z 257.1648)	16 (m/z 243.1492, 226.1226)	17 (m/z 243.1492, 226.1226)
GFP +10	1	42600000	24700	0	0	0	0	0
GFP +10	2	37900000	18800	0	0	0	0	0
GFP +10	3	29400000	9630	0	0	0	0	0
GFP +10	4	45500000	0	0	0	2840	0	0
GFP +10	5	36000000	0	0	0	0	0	0
GFP +10	6	40200000	956	0	0	0	0	0
Pt2OGD-4 +10	1	1750000	14700000	0	0	0	0	0
Pt2OGD-4 +10	2	2380000	19100000	31000	0	0	0	0
Pt2OGD-4 +10	3	8730000	6470000	0	0	0	0	0
Pt2OGD-4 +10	4	7240000	13700000	0	0	0	0	0
Pt2OGD-4 +10	5	9310000	14500000	0	3770	0	0	0
Pt2OGD-4 +10	6	6890000	13200000	0	1530	0	0	0
Pt2OGD-4 + Pt2OGD-5 +10	1	2640000	399000	2200000	88900	0	0	0
Pt2OGD-4 + Pt2OGD-5 +10	2	6530000	205000	579000	41600	0	0	0
Pt2OGD-4 + Pt2OGD-5 +10	3	6420000	245000	647000	44900	0	0	0
Pt2OGD-4 + Pt2OGD-5 +10	4	32000000	1050000	2820000	113000	0	0	0
Pt2OGD-4 + Pt2OGD-5 +10	5	7460000	280000	801000	42900	0	0	0
Pt2OGD-4 + Pt2OGD-5 +10	6	9180000	197000	456000	28200	0	0	0
Pt2OGD-4 + Pt2OGD-5 + PtABH-1 +10	1	7130000	331000	0	9180000	0	0	0
Pt2OGD-4 + Pt2OGD-5 + PtABH-1 +10	2	4900000	250000	0	10900000	0	0	0
Pt2OGD-4 + Pt2OGD-5 + PtABH-1 +10	3	5930000	187000	0	5310000	0	0	0
Pt2OGD-4 + Pt2OGD-5 + PtABH-1 +10	4	5220000	472000	6860	15000000	0	0	0
Pt2OGD-4 + Pt2OGD-5 + PtABH-1 +10	5	19700000	232000	3240	8240000	0	0	0
Pt2OGD-4 + Pt2OGD-5 + PtABH-1 +10	6	9380000	184000	2380	4920000	0	0	0
Pt2OGD-4 + Pt2OGD-5 + PtABH-1 + Pt2OGD-3 +10	1	6370000	337000	0	96300	3030000	0	0
Pt2OGD-4 + Pt2OGD-5 + PtABH-1 + Pt2OGD-3 +10	2	5140000	407000	0	128000	3400000	0	0
Pt2OGD-4 + Pt2OGD-5 + PtABH-1 + Pt2OGD-3 +10	3	18900000	400000	0	122000	2170000	0	0
Pt2OGD-4 + Pt2OGD-5 + PtABH-1 + Pt2OGD-3 +10	4	6370000	484000	9850	219000	3700000	0	0
Pt2OGD-4 + Pt2OGD-5 + PtABH-1 + Pt2OGD-3 +10	5	11800000	202000	2900	104000	1800000	0	0
Pt2OGD-4 + Pt2OGD-5 + PtABH-1 + Pt2OGD-3 +10	6	11500000	148000	0	109000	1730000	0	0
Pt2OGD-4 + Pt2OGD-5 + PtABH-1 + Pt2OGD-3 + Pt2OGD-1 +10	1	12100000	381000	0	151000	189000	1480000	0
Pt2OGD-4 + Pt2OGD-5 + PtABH-1 + Pt2OGD-3 + Pt2OGD-1 +10	2	5330000	484000	0	189000	171000	2190000	0
Pt2OGD-4 + Pt2OGD-5 + PtABH-1 + Pt2OGD-3 + Pt2OGD-1 +10	3	4430000	345000	0	143000	121000	1020000	0
Pt2OGD-4 + Pt2OGD-5 + PtABH-1 + Pt2OGD-3 + Pt2OGD-1 +10	4	9950000	422000	13000	150000	154000	1430000	0
Pt2OGD-4 + Pt2OGD-5 + PtABH-1 + Pt2OGD-3 + Pt2OGD-1 +10	5	4260000	455000	12800	140000	143000	1120000	0
Pt2OGD-4 + Pt2OGD-5 + PtABH-1 + Pt2OGD-3 + Pt2OGD-1 +10	6	15200000	208000	0	115000	134000	673000	0
Pt2OGD-4 + Pt2OGD-5 + PtABH-1 + Pt2OGD-3 + Pt2OGD-1 + Pt2OGD-2 +10	1	4410000	391000	0	134000	166000	558000	727000
Pt2OGD-4 + Pt2OGD-5 + PtABH-1 + Pt2OGD-3 + Pt2OGD-1 + Pt2OGD-2 +10	2	8810000	351000	0	102000	129000	492000	762000
Pt2OGD-4 + Pt2OGD-5 + PtABH-1 + Pt2OGD-3 + Pt2OGD-1 + Pt2OGD-2 +10	3	1140000	302000	0	113000	123000	380000	849000
Pt2OGD-4 + Pt2OGD-5 + PtABH-1 + Pt2OGD-3 + Pt2OGD-1 + Pt2OGD-2 +10	4	6590000	907000	23800	255000	235000	401000	472000
Pt2OGD-4 + Pt2OGD-5 + PtABH-1 + Pt2OGD-3 + Pt2OGD-1 + Pt2OGD-2 +10	5	11300000	322000	8640	125000	111000	190000	492000
Pt2OGD-4 + Pt2OGD-5 + PtABH-1 + Pt2OGD-3 + Pt2OGD-1 + Pt2OGD-2 +10	6	9370000	205000	5450	123000	122000	296000	440000

## Sheet: ED 10b
sample	replicate	10 (m/z 289.2274)	11 (m/z 303.2067)	18 (m/z 261.1961)	19 (m/z 259.1805)	20 (m/z 245.1648, 228.1383)	21 (m/z 245.1648, 228.1383)
GFP +10	1	42600000	24700	9240	9950	120000	0
GFP +10	2	37900000	18800	8220	6630	78300	0
GFP +10	3	29400000	9630	4380	6720	75400	0
GFP +10	4	45500000	0	12500	7900	65200	0
GFP +10	5	36000000	0	10300	6370	55700	2276
GFP +10	6	40200000	956	12000	8670	45800	0
Pt2OGD-4 +10	1	1750000	14700000	511000	14200	82400	0
Pt2OGD-4 +10	2	2380000	19100000	626000	27800	136000	0
Pt2OGD-4 +10	3	8730000	6470000	319000	17700	89900	0
Pt2OGD-4 +10	4	7240000	13700000	512000	18200	50900	0
Pt2OGD-4 +10	5	9310000	14500000	520000	24200	60400	5531
Pt2OGD-4 +10	6	6890000	13200000	515000	19300	68200	3652
Pt2OGD-4 + PtABH-1 +10	1	16900000	1160000	13600000	20700	126000	0
Pt2OGD-4 + PtABH-1 +10	2	4560000	695000	6840000	15200	80100	0
Pt2OGD-4 + PtABH-1 +10	3	4940000	617000	8020000	9820	83200	0
Pt2OGD-4 + PtABH-1 +10	4	8930000	1850000	16400000	15600	61800	1577
Pt2OGD-4 + PtABH-1 +10	5	8790000	570000	7280000	5150	36300	0
Pt2OGD-4 + PtABH-1 +10	6	8970000	793000	6600000	10900	51900	3353
Pt2OGD-4 + PtABH-1 + Pt2OGD-3 +10	1	8910000	1090000	214000	5510000	123000	0
Pt2OGD-4 + PtABH-1 + Pt2OGD-3 +10	2	8180000	1010000	199000	5380000	100000	0
Pt2OGD-4 + PtABH-1 + Pt2OGD-3 +10	3	4600000	585000	162000	4070000	89000	0
Pt2OGD-4 + PtABH-1 + Pt2OGD-3 +10	4	4150000	1550000	255000	5440000	72600	1306
Pt2OGD-4 + PtABH-1 + Pt2OGD-3 +10	5	10900000	907000	203000	5520000	70100	0
Pt2OGD-4 + PtABH-1 + Pt2OGD-3 +10	6	11500000	458000	162000	3670000	49300	3639
Pt2OGD-4 + PtABH-1 + Pt2OGD-3 + Pt2OGD-1 +10	1	11900000	1380000	227000	937000	3210000	0
Pt2OGD-4 + PtABH-1 + Pt2OGD-3 + Pt2OGD-1 +10	2	520000	873000	145000	532000	2120000	0
Pt2OGD-4 + PtABH-1 + Pt2OGD-3 + Pt2OGD-1 +10	3	8490000	646000	155000	512000	2140000	0
Pt2OGD-4 + PtABH-1 + Pt2OGD-3 + Pt2OGD-1 +10	4	4550000	2490000	424000	1480000	2790000	0
Pt2OGD-4 + PtABH-1 + Pt2OGD-3 + Pt2OGD-1 +10	5	14000000	736000	305000	883000	2410000	0
Pt2OGD-4 + PtABH-1 + Pt2OGD-3 + Pt2OGD-1 +10	6	27600000	900000	259000	509000	1050000	1670
Pt2OGD-4 + PtABH-1 + Pt2OGD-3 + Pt2OGD-1 + Pt2OGD-2 +10	1	9280000	4060000	492000	1160000	386000	1580000
Pt2OGD-4 + PtABH-1 + Pt2OGD-3 + Pt2OGD-1 + Pt2OGD-2 +10	2	7360000	1970000	317000	579000	280000	1150000
Pt2OGD-4 + PtABH-1 + Pt2OGD-3 + Pt2OGD-1 + Pt2OGD-2 +10	3	7530000	803000	203000	390000	237000	575000
Pt2OGD-4 + PtABH-1 + Pt2OGD-3 + Pt2OGD-1 + Pt2OGD-2 +10	4	4370000	1990000	392000	771000	201000	559238
Pt2OGD-4 + PtABH-1 + Pt2OGD-3 + Pt2OGD-1 + Pt2OGD-2 +10	5	6420000	1880000	352000	912000	177000	878378
Pt2OGD-4 + PtABH-1 + Pt2OGD-3 + Pt2OGD-1 + Pt2OGD-2 +10	6	13200000	1550000	568000	1310000	319000	458779

## Sheet: ED 10c
sample	replicate	10 (m/z 289.2274)	11 (m/z 303.2067)	13 (m/z 301.1911)	14 (m/z 259.1805)	22 (m/z 245.1648, 228.1383)	23 (m/z 245.1648, 228.1383)
GFP +10	1	42600000	24700	0	9950	0	0
GFP +10	2	37900000	18800	0	6630	0	0
GFP +10	3	29400000	9630	0	6720	0	0
GFP +10	4	48000000	0	0	0	0	0
GFP +10	5	41100000	1520	0	0	0	0
GFP +10	6	32100000	0	0	0	0	0
Pt2OGD-4 +10	1	1750000	14700000	0	14200	0	0
Pt2OGD-4 +10	2	2380000	19100000	31000	27800	0	0
Pt2OGD-4 +10	3	8730000	6470000	0	17700	0	0
Pt2OGD-4 +10	4	5820000	12500000	0	0	0	0
Pt2OGD-4 +10	5	8530000	11700000	0	0	0	0
Pt2OGD-4 +10	6	6950000	8030000	95100	304000	23900	7450
Pt2OGD-4 + Pt2OGD-5 +10	1	2640000	399000	2200000	88900	0	0
Pt2OGD-4 + Pt2OGD-5 +10	2	6530000	205000	579000	41600	0	0
Pt2OGD-4 + Pt2OGD-5 +10	3	6420000	245000	647000	44900	0	0
Pt2OGD-4 + Pt2OGD-5 +10	4	13000000	350000	977000	68100	0	0
Pt2OGD-4 + Pt2OGD-5 +10	5	7240000	173000	473000	38100	0	0
Pt2OGD-4 + Pt2OGD-5 +10	6	10400000	348000	328000	2560000	455000	0
Pt2OGD-4 + Pt2OGD-5 + PtABH-1 +10	1	7130000	331000	0	5510000	0	0
Pt2OGD-4 + Pt2OGD-5 + PtABH-1 +10	2	4900000	250000	0	5380000	0	0
Pt2OGD-4 + Pt2OGD-5 + PtABH-1 +10	3	5930000	187000	0	4070000	0	0
Pt2OGD-4 + Pt2OGD-5 + PtABH-1 +10	4	7190000	262000	6910	11300000	0	0
Pt2OGD-4 + Pt2OGD-5 + PtABH-1 +10	5	9480000	146000	0	9180000	0	0
Pt2OGD-4 + Pt2OGD-5 + PtABH-1 +10	6	13500000	276000	8380	2710000	465000	34000
Pt2OGD-4 + Pt2OGD-5 + PtABH-1 + Pt2OGD-1 +10	1	7170000	296000	6270	923000	3690000	0
Pt2OGD-4 + Pt2OGD-5 + PtABH-1 + Pt2OGD-1 +10	2	8630000	240000	5330	847000	3120000	0
Pt2OGD-4 + Pt2OGD-5 + PtABH-1 + Pt2OGD-1 +10	3	4000000	163000	4170	513000	1930000	0
Pt2OGD-4 + Pt2OGD-5 + PtABH-1 + Pt2OGD-1 +10	4	11700000	311000	12100	904000	3220000	0
Pt2OGD-4 + Pt2OGD-5 + PtABH-1 + Pt2OGD-1 +10	5	10600000	173000	6160	489000	172000	0
Pt2OGD-4 + Pt2OGD-5 + PtABH-1 + Pt2OGD-1 +10	6	8310000	111000	7370	259000	657000	0
Pt2OGD-4 + Pt2OGD-5 + PtABH-1 + Pt2OGD-1 + Pt2OGD-2 +10	1	6030000	423000	18800	1340000	741000	1650000
Pt2OGD-4 + Pt2OGD-5 + PtABH-1 + Pt2OGD-1 + Pt2OGD-2 +10	2	8220000	198000	0	719000	385000	981000
Pt2OGD-4 + Pt2OGD-5 + PtABH-1 + Pt2OGD-1 + Pt2OGD-2 +10	3	11800000	260000	5290	824000	486000	869000
Pt2OGD-4 + Pt2OGD-5 + PtABH-1 + Pt2OGD-1 + Pt2OGD-2 +10	4	9710000	214000	14300	933000	479000	1400000
Pt2OGD-4 + Pt2OGD-5 + PtABH-1 + Pt2OGD-1 + Pt2OGD-2 +10	5	11900000	312000	10500	873000	454000	1280000
Pt2OGD-4 + Pt2OGD-5 + PtABH-1 + Pt2OGD-1 + Pt2OGD-2 +10	6	10000000	204000	3380	610000	266000	915000

## Sheet: ED 10d
sample	replicate	10 (m/z 289.2274)	11 (m/z 303.2067)	18 (m/z 261.1961)	24 (m/z 247.1805, 230.1539)	25 (m/z 247.1805, 230.1539)
GFP +10	1	42700000	0	11400	60200	0
GFP +10	2	33300000	0	10600	39000	0
GFP +10	3	25000000	0	3990	29600	0
GFP +10	4	42600000	24700	9240	52800	0
GFP +10	5	37900000	18800	8220	39500	0
GFP +10	6	29400000	9630	4380	30700	0
Pt2OGD-4 +10	1	1960000	9480000	362000	32700	0
Pt2OGD-4 +10	2	6540000	11500000	384000	22300	0
Pt2OGD-4 +10	3	3520000	12900000	408000	30900	0
Pt2OGD-4 +10	4	1750000	14700000	511000	50600	0
Pt2OGD-4 +10	5	2380000	19100000	626000	67200	0
Pt2OGD-4 +10	6	8730000	6470000	319000	35400	0
Pt2OGD-4 + PtABH-1 +10	1	3860000	1170000	10300000	42600	0
Pt2OGD-4 + PtABH-1 +10	2	2400000	709000	12800000	47500	0
Pt2OGD-4 + PtABH-1 +10	3	10800000	392000	6800000	34300	0
Pt2OGD-4 + PtABH-1 +10	4	16900000	1160000	13600000	64200	0
Pt2OGD-4 + PtABH-1 +10	5	4560000	695000	6840000	38900	0
Pt2OGD-4 + PtABH-1 +10	6	4940000	617000	8020000	35300	0
Pt2OGD-4 + PtABH-1 + Pt2OGD-1 +10	1	6170000	1980000	6010000	1890000	0
Pt2OGD-4 + PtABH-1 + Pt2OGD-1 +10	2	4900000	1810000	6890000	2770000	0
Pt2OGD-4 + PtABH-1 + Pt2OGD-1 +10	3	8310000	457000	4220000	1820000	0
Pt2OGD-4 + PtABH-1 + Pt2OGD-1 +10	4	8410000	3270000	5370000	1610000	0
Pt2OGD-4 + PtABH-1 + Pt2OGD-1 +10	5	4610000	1990000	3500000	1490000	0
Pt2OGD-4 + PtABH-1 + Pt2OGD-1 +10	6	6480000	809000	4160000	1480000	0
Pt2OGD-4 + PtABH-1 + Pt2OGD-1 + Pt2OGD-2 +10	1	7420000	2160000	6750000	172000	801000
Pt2OGD-4 + PtABH-1 + Pt2OGD-1 + Pt2OGD-2 +10	2	4290000	1440000	5580000	125000	953000
Pt2OGD-4 + PtABH-1 + Pt2OGD-1 + Pt2OGD-2 +10	3	9380000	937000	4370000	129000	411000
Pt2OGD-4 + PtABH-1 + Pt2OGD-1 + Pt2OGD-2 +10	4	4720000	1070000	3440000	77200	514000
Pt2OGD-4 + PtABH-1 + Pt2OGD-1 + Pt2OGD-2 +10	5	4510000	703000	3240000	72900	523000
Pt2OGD-4 + PtABH-1 + Pt2OGD-1 + Pt2OGD-2 +10	6	3230000	1020000	4450000	120000	760000
